# Supplementary material for: Effects of repurposed drug candidates nitroxoline and nelfinavir as single agents or in combination with erlotinib in pancreatic cancer cells
Source: J Exp Clin Cancer Res. 2018 Sep 21;37:236. doi: 10.1186/s13046-018-0904-2 (PMC6151049; doi:10.1186/s13046-018-0904-2)
Supplement: Supplementary file 1 — Table S1. Effects of erlotinib, nelfinavir and nitroxoline as single agents versus drug combinations on cell viability. (XLSX 12 kb) [file 13046_2018_904_MOESM1_ESM.xlsx]

## Sheet: Additional file 1_Table S1
	Table S1. Effects of erlotinib, nelfinavir and nitroxoline as single agents versus drug combinations on cell viability
	AsPC-1
	Low concentrations nelfi-nitro		12µM Nelfi + 10µM Nitro	24µM Erlo + 12µM Nelfi + 10µM Nitro	High concentrations nelfi-nitro		25µM Nelfi + 40µM Nitro	24µM Erlo + 25µM Nelfi + 40µM Nitro
		Cell viability % ± SD	40.7 ± 6.7#	21.5 ± 8.7#		Cell viability % ± SD	3.6 ± 1.0	3.9 ± 1.2
	24µM Erlo	48.1 ± 6.5	/	*	24µM Erlo	48.1 ± 6.5	/	***
	12µM Nelfi	52.1 ± 6.3	ns	**	25µM Nelfi	10.8 ± 3.4	*	*
	10µM Nitro	46.1 ± 13.6	ns	ns	40µM Nitro	8.8 ± 0.2	**	**
	Capan-2
	Low concentrations nelfi-nitro		12µM Nelfi + 10µM Nitro	24µM Erlo + 12µM Nelfi + 10µM Nitro	High concentrations nelfi-nitro		25µM Nelfi + 40µM Nitro	24µM Erlo + 25µM Nelfi + 40µM Nitro
		Cell viability % ± SD	21.0 ± 20.3	24.4 ± 20.6		Cell viability % ± SD	8.5 ± 0.9	8.3 ± 1.2
	24µM Erlo	77.0 ± 12.2	/	*	24µM Erlo	77.0 ± 12.2	/	***
	12µM Nelfi	57.1 ± 4.8	*	ns	25µM Nelfi	25.3 ± 3.3	**	**
	10µM Nitro	36.3 ± 20.5	ns	ns	40µM Nitro	21.0 ± 7.1	*	*
	BxPC-3
	Low concentrations nelfi-nitro		12µM Nelfi + 10µM Nitro	24µM Erlo + 12µM Nelfi + 10µM Nitro	High concentrations nelfi-nitro		25µM Nelfi + 40µM Nitro	24µM Erlo + 25µM Nelfi + 40µM Nitro
		Cell viability % ± SD	42.7 ± 4.8	34.9 ± 2.0		Cell viability % ± SD	5.6 ± 1.5	5.5 ± 1.8
	24µM Erlo	53.9 ± 7.8	/	*	24µM Erlo	53.9 ± 7.8	/	***
	12µM Nelfi	63.0 ± 11.6	*	*	25µM Nelfi	14.5 ± 6.0	ns	ns
	10µM Nitro	62.9 ± 6.2	*	**	40µM Nitro	34.0 ± 6.6	**	**
	Data are expressed as means ± standard deviation of three independent experiments.
	Cell viabilities at low concentration of erlotinib (12µM) used for CI calculations were AsPC-1: 77.7% ± 8.71; Capan-2: 93.7% ± 6.8; BxPC-3: 69.1% ± 14.1.
	Comparisons of mean values were performed by an unpaired Student’s t-test (*p<0.05; **p<0.01; ***p<0.001).
(*p<0.05; **p<0.01; ***p<0.001	# Comparison of the effects of drug combinations with versus without erlotinib by unpaired Student's t-test. p-value was significant only for AsPC-1 low dosages of nelfinavir and nitroxoline (p= 0.038).
