# Supplementary material for: Effects of repurposed drug candidates nitroxoline and nelfinavir as single agents or in combination with erlotinib in pancreatic cancer cells
Source: J Exp Clin Cancer Res. 2018 Sep 21;37:236. doi: 10.1186/s13046-018-0904-2 (PMC6151049; doi:10.1186/s13046-018-0904-2)
Supplement: Supplementary file 2 — Table S2. Mean percentages of cells identified as sub-G1 population. (XLSX 11 kb) [file 13046_2018_904_MOESM2_ESM.xlsx]

## Sheet: Foglio1
Table S2. Mean percentages of cells identified as sub-G1 population
Low concentrations			High concentrations
AsPC-1	% Sub-G1		AsPC-1	% Sub-G1
Vehicle (DMSO)	0.35		Vehicle (DMSO)	0.69
12µM Erlo	1.07		24µM Erlo	0.39
12µM Nelfi	0.49		25µM Nelfi	0.07
10µM Nitro	0.84		40µM Nitro	1.13
12µM Nelfi + 10µM Nitro	0.00		25µM Nelfi + 40µM Nitro	0.89
12µM Erlo + 12µM Nelfi + 10µM Nitro	0.00		24µM Erlo + 25µM Nelfi + 40µM Nitro	0.00
Capan-2			Capan-2
Vehicle (DMSO)	0.02		Vehicle (DMSO)	0.63
12µM Erlo	0.12		24µM Erlo	0.45
12µM Nelfi	0.40		25µM Nelfi	2.58
10µM Nitro	0.50		40µM Nitro	3.63
12µM Nelfi + 10µM Nitro	0.61		25µM Nelfi + 40µM Nitro	1.80
12µM Erlo + 12µM Nelfi + 10µM Nitro	1.25		24µM Erlo + 25µM Nelfi + 40µM Nitro	0.59
BxPC-3			BxPC-3
Vehicle (DMSO)	0.79		Vehicle (DMSO)	0.42
12µM Erlo	0.14		24µM Erlo	0.22
12µM Nelfi	0.15		25µM Nelfi	0.05
10µM Nitro	7.96		40µM Nitro	0.25
12µM Nelfi + 10µM Nitro	0.04		25µM Nelfi + 40µM Nitro	0.55
12µM Erlo + 12µM Nelfi + 10µM Nitro	0.00		24µM Erlo + 25µM Nelfi + 40µM Nitro	0.23
In the tables are shown the mean percentages of cells with fractional DNA content, identified as a sub-G1 population, determined by flow cytometry during cell cycle analysis in 2 experiments.
